# Supplementary material for: Transcriptomic Analysis of Drought Stress Responses in Ammopiptanthus mongolicus Leaves Using the RNA-Seq Technique
Source: PLoS One. 2015 Apr 29;10(4):e0124382. doi: 10.1371/journal.pone.0124382 (PMC4414462; doi:10.1371/journal.pone.0124382)
Supplement: S2 Table — (XLSX) [file pone.0124382.s007.xlsx]

## Sheet: Biological Process
Table S2. GO enrichment analysis of the DETs during drought treatment (p value≦0.05)
Gene Ontology term	Cluster frequency	Genome frequency of use	Corrected P-value
D2 vs D1
response to L-ascorbic acid	3 out of 271 genes, 1.1%	5 out of 32500 genes, 0.0%	0.00436
response to vitamin	3 out of 271 genes, 1.1%	6 out of 32500 genes, 0.0%	0.00867
plant-type cell wall cellulose metabolic process	5 out of 271 genes, 1.8%	46 out of 32500 genes, 0.1%	0.03104
cell wall pectin metabolic process	6 out of 271 genes, 2.2%	78 out of 32500 genes, 0.2%	0.03809
D3 vs D1
response to endogenous stimulus	111 out of 712 genes, 15.6%	2794 out of 32500 genes, 8.6%	7.7e-07
response to hormone stimulus	109 out of 712 genes, 15.3%	2779 out of 32500 genes, 8.6%	2.31e-06
cutin biosynthetic process	10 out of 712 genes, 1.4%	42 out of 32500 genes, 0.1%	2.39e-05
secondary metabolite biosynthetic process	34 out of 712 genes, 4.8%	565 out of 32500 genes, 1.7%	0.00018
response to chemical stimulus	210 out of 712 genes, 29.5%	6974 out of 32500 genes, 21.5%	0.00028
phenylpropanoid biosynthetic process	22 out of 712 genes, 3.1%	282 out of 32500 genes, 0.9%	0.00043
syncytium formation	8 out of 712 genes, 1.1%	34 out of 32500 genes, 0.1%	0.00071
phenylpropanoid metabolic process	25 out of 712 genes, 3.5%	396 out of 32500 genes, 1.2%	0.00355
response to stimulus	339 out of 712 genes, 47.6%	12772 out of 32500 genes, 39.3%	0.0041
cellular response to hormone stimulus	54 out of 712 genes, 7.6%	1293 out of 32500 genes, 4.0%	0.00687
cellular response to endogenous stimulus	54 out of 712 genes, 7.6%	1301 out of 32500 genes, 4.0%	0.00819
response to jasmonic acid stimulus	34 out of 712 genes, 4.8%	684 out of 32500 genes, 2.1%	0.01282
nucleosome assembly	10 out of 712 genes, 1.4%	81 out of 32500 genes, 0.2%	0.01418
nucleosome organization	10 out of 712 genes, 1.4%	81 out of 32500 genes, 0.2%	0.01418
hormone-mediated signaling pathway	51 out of 712 genes, 7.2%	1227 out of 32500 genes, 3.8%	0.01432
fatty acid biosynthetic process	29 out of 712 genes, 4.1%	554 out of 32500 genes, 1.7%	0.02225
response to organic substance	143 out of 712 genes, 20.1%	4690 out of 32500 genes, 14.4%	0.02581
chromatin assembly	11 out of 712 genes, 1.5%	108 out of 32500 genes, 0.3%	0.0333
response to stress	205 out of 712 genes, 28.8%	7259 out of 32500 genes, 22.3%	0.03659
protein-DNA complex assembly	10 out of 712 genes, 1.4%	93 out of 32500 genes, 0.3%	0.04823
protein-DNA complex subunit organization	10 out of 712 genes, 1.4%	93 out of 32500 genes, 0.3%	0.04823
D4 vs D1
response to endogenous stimulus	80 out of 457 genes, 17.5%	2794 out of 32500 genes, 8.6%	7.56e-07
response to chemical stimulus	153 out of 457 genes, 33.5%	6974 out of 32500 genes, 21.5%	1.52e-06
response to hormone stimulus	78 out of 457 genes, 17.1%	2779 out of 32500 genes, 8.6%	3.14e-06
secondary metabolite biosynthetic process	28 out of 457 genes, 6.1%	565 out of 32500 genes, 1.7%	1.14e-05
response to organic substance	108 out of 457 genes, 23.6%	4690 out of 32500 genes, 14.4%	9.64e-05
response to jasmonic acid stimulus	28 out of 457 genes, 6.1%	684 out of 32500 genes, 2.1%	0.00058
response to stimulus	231 out of 457 genes, 50.5%	12772 out of 32500 genes, 39.3%	0.0006
phenylpropanoid metabolic process	20 out of 457 genes, 4.4%	396 out of 32500 genes, 1.2%	0.00107
response to bacterium	33 out of 457 genes, 7.2%	942 out of 32500 genes, 2.9%	0.00184
nucleosome assembly	9 out of 457 genes, 2.0%	81 out of 32500 genes, 0.2%	0.00212
nucleosome organization	9 out of 457 genes, 2.0%	81 out of 32500 genes, 0.2%	0.00212
phenylpropanoid biosynthetic process	16 out of 457 genes, 3.5%	282 out of 32500 genes, 0.9%	0.00295
defense response to bacterium	26 out of 457 genes, 5.7%	689 out of 32500 genes, 2.1%	0.00642
protein-DNA complex assembly	9 out of 457 genes, 2.0%	93 out of 32500 genes, 0.3%	0.00674
protein-DNA complex subunit organization	9 out of 457 genes, 2.0%	93 out of 32500 genes, 0.3%	0.00674
secondary metabolic process	35 out of 457 genes, 7.7%	1096 out of 32500 genes, 3.4%	0.00689
flavonoid metabolic process	11 out of 457 genes, 2.4%	148 out of 32500 genes, 0.5%	0.00859
flavonoid biosynthetic process	10 out of 457 genes, 2.2%	132 out of 32500 genes, 0.4%	0.01862
chromatin assembly	9 out of 457 genes, 2.0%	108 out of 32500 genes, 0.3%	0.0228
response to L-ascorbic acid	3 out of 457 genes, 0.7%	5 out of 32500 genes, 0.0%	0.02712
aromatic compound biosynthetic process	29 out of 457 genes, 6.3%	897 out of 32500 genes, 2.8%	0.03426
regulation of defense response	28 out of 457 genes, 6.1%	856 out of 32500 genes, 2.6%	0.03814
cell wall modification	19 out of 457 genes, 4.2%	467 out of 32500 genes, 1.4%	0.04164
regulation of innate immune response	22 out of 457 genes, 4.8%	598 out of 32500 genes, 1.8%	0.04796

## Sheet: Cellular Component
Gene Ontology term	Cluster frequency	Genome frequency of use	Corrected P-value
D2 vs D1
cell wall	43 out of 223 genes, 19.3%	1212 out of 33593 genes, 3.6%	1.66e-17
external encapsulating structure	43 out of 223 genes, 19.3%	1257 out of 33593 genes, 3.7%	6.44e-17
extracellular region	52 out of 223 genes, 23.3%	2261 out of 33593 genes, 6.7%	1.69e-13
apoplast	20 out of 223 genes, 9.0%	642 out of 33593 genes, 1.9%	1.26e-06
plant-type cell wall	16 out of 223 genes, 7.2%	495 out of 33593 genes, 1.5%	2.3e-05
cell periphery	86 out of 223 genes, 38.6%	7847 out of 33593 genes, 23.4%	2.4e-05
cytochrome b6f complex	2 out of 223 genes, 0.9%	5 out of 33593 genes, 0.0%	0.04069
D3 vs D1
extracellular region	96 out of 600 genes, 16.0%	2261 out of 33593 genes, 6.7%	3.04e-13
external encapsulating structure	49 out of 600 genes, 8.2%	1257 out of 33593 genes, 3.7%	4.83e-05
cell wall	46 out of 600 genes, 7.7%	1212 out of 33593 genes, 3.6%	0.00023
nucleosome	9 out of 600 genes, 1.5%	63 out of 33593 genes, 0.2%	0.00024
plant-type cell wall	25 out of 600 genes, 4.2%	495 out of 33593 genes, 1.5%	0.00056
anchored to membrane	15 out of 600 genes, 2.5%	233 out of 33593 genes, 0.7%	0.00312
protein-DNA complex	9 out of 600 genes, 1.5%	94 out of 33593 genes, 0.3%	0.00678
cell periphery	181 out of 600 genes, 30.2%	7847 out of 33593 genes, 23.4%	0.00927
D4 vs D1
external encapsulating structure	54 out of 372 genes, 14.5%	1257 out of 33593 genes, 3.7%	1.83e-15
cell wall	51 out of 372 genes, 13.7%	1212 out of 33593 genes, 3.6%	3.7e-14
extracellular region	69 out of 372 genes, 18.5%	2261 out of 33593 genes, 6.7%	1.63e-12
cell periphery	136 out of 372 genes, 36.6%	7847 out of 33593 genes, 23.4%	7.13e-07
plant-type cell wall	21 out of 372 genes, 5.6%	495 out of 33593 genes, 1.5%	2.41e-05
nucleosome	8 out of 372 genes, 2.2%	63 out of 33593 genes, 0.2%	5.68e-05
apoplast	23 out of 372 genes, 6.2%	642 out of 33593 genes, 1.9%	0.00012
chorion	3 out of 372 genes, 0.8%	3 out of 33593 genes, 0.0%	0.00016
micropyle	3 out of 372 genes, 0.8%	3 out of 33593 genes, 0.0%	0.00016
protein-DNA complex	8 out of 372 genes, 2.2%	94 out of 33593 genes, 0.3%	0.00121
anchored to membrane	11 out of 372 genes, 3.0%	233 out of 33593 genes, 0.7%	0.00767
chromatin	8 out of 372 genes, 2.2%	128 out of 33593 genes, 0.4%	0.01125

## Sheet: Molecular Function
Gene Ontology term	Cluster frequency	Genome frequency of use	Corrected P-value
D2 vs D1
xyloglucan:xyloglucosyl transferase activity	9 out of 242 genes, 3.7%	44 out of 31600 genes, 0.1%	8.19e-09
hydrolase activity, hydrolyzing O-glycosyl compounds	23 out of 242 genes, 9.5%	797 out of 31600 genes, 2.5%	1.16e-05
hydrolase activity, acting on glycosyl bonds	24 out of 242 genes, 9.9%	887 out of 31600 genes, 2.8%	1.95e-05
oxidoreductase activity	53 out of 242 genes, 21.9%	3664 out of 31600 genes, 11.6%	0.00065
D3 vs D1
oxidoreductase activity	131 out of 652 genes, 20.1%	3664 out of 31600 genes, 11.6%	7.88e-08
oxidoreductase activity, acting on paired donors, with incorporation or reduction of molecular oxygen	40 out of 652 genes, 6.1%	629 out of 31600 genes, 2.0%	1.79e-07
ethylene binding	6 out of 652 genes, 0.9%	13 out of 31600 genes, 0.0%	4.73e-05
alkene binding	6 out of 652 genes, 0.9%	13 out of 31600 genes, 0.0%	4.73e-05
anthranilate N-benzoyltransferase activity	4 out of 652 genes, 0.6%	6 out of 31600 genes, 0.0%	0.00107
oxidoreductase activity, acting on single donors with incorporation of molecular oxygen	14 out of 652 genes, 2.1%	154 out of 31600 genes, 0.5%	0.00169
monooxygenase activity	24 out of 652 genes, 3.7%	407 out of 31600 genes, 1.3%	0.00208
biotin carboxylase activity	4 out of 652 genes, 0.6%	9 out of 31600 genes, 0.0%	0.00862
carboxylic ester hydrolase activity	23 out of 652 genes, 3.5%	415 out of 31600 genes, 1.3%	0.00879
methylcrotonoyl-CoA carboxylase activity	4 out of 652 genes, 0.6%	10 out of 31600 genes, 0.0%	0.01414
6'-deoxychalcone synthase activity	3 out of 652 genes, 0.5%	4 out of 31600 genes, 0.0%	0.01425
iron ion binding	32 out of 652 genes, 4.9%	713 out of 31600 genes, 2.3%	0.01684
carbohydrate binding	22 out of 652 genes, 3.4%	406 out of 31600 genes, 1.3%	0.01848
oxidoreductase activity, acting on paired donors, with oxidation of a pair of donors resulting in the reduction of molecular oxygen to two molecules of water	6 out of 652 genes, 0.9%	35 out of 31600 genes, 0.1%	0.03043
GDP-galactose:mannose-1-phosphate guanylyltransferase activity	3 out of 652 genes, 0.5%	5 out of 31600 genes, 0.0%	0.03509
GDP-galactose:glucose-1-phosphate guanylyltransferase activity	3 out of 652 genes, 0.5%	5 out of 31600 genes, 0.0%	0.03509
GDP-galactose:myoinositol-1-phosphate guanylyltransferase activity	3 out of 652 genes, 0.5%	5 out of 31600 genes, 0.0%	0.03509
glucose-1-phosphate guanylyltransferase (GDP) activity	3 out of 652 genes, 0.5%	5 out of 31600 genes, 0.0%	0.03509
galactose-1-phosphate guanylyltransferase (GDP) activity	3 out of 652 genes, 0.5%	5 out of 31600 genes, 0.0%	0.03509
fatty acid in-chain hydroxylase activity	3 out of 652 genes, 0.5%	5 out of 31600 genes, 0.0%	0.03509
GDP-D-glucose phosphorylase activity	3 out of 652 genes, 0.5%	5 out of 31600 genes, 0.0%	0.03509
oxidoreductase activity, acting on paired donors, with incorporation or reduction of molecular oxygen, NADH or NADPH as one donor, and incorporation of one atom of oxygen	12 out of 652 genes, 1.8%	156 out of 31600 genes, 0.5%	0.04215
D4 vs D1
xyloglucan:xyloglucosyl transferase activity	10 out of 429 genes, 2.3%	44 out of 31600 genes, 0.1%	9.6e-08
oxidoreductase activity	91 out of 429 genes, 21.2%	3664 out of 31600 genes, 11.6%	2.27e-06
dioxygenase activity	19 out of 429 genes, 4.4%	284 out of 31600 genes, 0.9%	4.64e-06
oxidoreductase activity, acting on single donors with incorporation of molecular oxygen	14 out of 429 genes, 3.3%	154 out of 31600 genes, 0.5%	8.37e-06
lipoxygenase activity	8 out of 429 genes, 1.9%	39 out of 31600 genes, 0.1%	1.4e-05
oxidoreductase activity, acting on single donors with incorporation of molecular oxygen, incorporation of two atoms of oxygen	12 out of 429 genes, 2.8%	127 out of 31600 genes, 0.4%	5.4e-05
ethylene binding	5 out of 429 genes, 1.2%	13 out of 31600 genes, 0.0%	0.00016
alkene binding	5 out of 429 genes, 1.2%	13 out of 31600 genes, 0.0%	0.00016
structural constituent of cell wall	5 out of 429 genes, 1.2%	14 out of 31600 genes, 0.0%	0.00024
oxidoreductase activity, acting on paired donors, with incorporation or reduction of molecular oxygen	25 out of 429 genes, 5.8%	629 out of 31600 genes, 2.0%	0.00064
6'-deoxychalcone synthase activity	3 out of 429 genes, 0.7%	4 out of 31600 genes, 0.0%	0.003
hydrolase activity, acting on glycosyl bonds	29 out of 429 genes, 6.8%	887 out of 31600 genes, 2.8%	0.00441
hydrolase activity, hydrolyzing O-glycosyl compounds	27 out of 429 genes, 6.3%	797 out of 31600 genes, 2.5%	0.0047
iron ion binding	25 out of 429 genes, 5.8%	713 out of 31600 genes, 2.3%	0.00552
GDP-galactose:mannose-1-phosphate guanylyltransferase activity	3 out of 429 genes, 0.7%	5 out of 31600 genes, 0.0%	0.00742
GDP-galactose:glucose-1-phosphate guanylyltransferase activity	3 out of 429 genes, 0.7%	5 out of 31600 genes, 0.0%	0.00742
GDP-galactose:myoinositol-1-phosphate guanylyltransferase activity	3 out of 429 genes, 0.7%	5 out of 31600 genes, 0.0%	0.00742
glucose-1-phosphate guanylyltransferase (GDP) activity	3 out of 429 genes, 0.7%	5 out of 31600 genes, 0.0%	0.00742
galactose-1-phosphate guanylyltransferase (GDP) activity	3 out of 429 genes, 0.7%	5 out of 31600 genes, 0.0%	0.00742
GDP-D-glucose phosphorylase activity	3 out of 429 genes, 0.7%	5 out of 31600 genes, 0.0%	0.00742
anthranilate N-benzoyltransferase activity	3 out of 429 genes, 0.7%	6 out of 31600 genes, 0.0%	0.0147
