# Supplementary material for: Transcriptomic Analysis of Drought Stress Responses in Ammopiptanthus mongolicus Leaves Using the RNA-Seq Technique
Source: PLoS One. 2015 Apr 29;10(4):e0124382. doi: 10.1371/journal.pone.0124382 (PMC4414462; doi:10.1371/journal.pone.0124382)
Supplement: S3 Table — (XLS) [file pone.0124382.s008.xls]

## Sheet: D2 vs D1
Table S3. KEGG enrichment analysis of the DETs during drought treatment
#	Pathway	Sample1 (227)	Sample2 (28378)	Pvalue	Qvalue	Pathway ID
1	Biosynthesis of secondary metabolites	47	3041	7.19718e-06	0.000575774	ko01110
2	Stilbenoid, diarylheptanoid and gingerol biosynthesis	9	194	2.82821e-05	0.00113129	ko00945
3	Protein processing in endoplasmic reticulum	15	641	0.000221357	0.00590286	ko04141
4	Carotenoid biosynthesis	7	167	0.000409678	0.00819355	ko00906
5	Flavone and flavonol biosynthesis	6	126	0.000543631	0.0086981	ko00944
6	Metabolic pathways	70	6234	0.0011463	0.0143468	ko01100
7	Flavonoid biosynthesis	7	202	0.00125534	0.0143468	ko00941
8	Plant hormone signal transduction	21	1324	0.00229972	0.0229972	ko04075
9	Starch and sucrose metabolism	13	696	0.00420039	0.0373368	ko00500
10	Isoquinoline alkaloid biosynthesis	3	44	0.00525409	0.0420327	ko00950
11	Plant-pathogen interaction	20	1346	0.00596373	0.0433726	ko04626
12	Phenylpropanoid biosynthesis	8	345	0.00685492	0.0456995	ko00940
13	Limonene and pinene degradation	6	215	0.00787215	0.048444	ko00903
14	Pentose and glucuronate interconversions	8	380	0.0118363	0.0676362	ko00040
15	Tryptophan metabolism	4	115	0.013821	0.0737123	ko00380
16	Endocytosis	13	839	0.0180748	0.0807928	ko04144
17	Glucosinolate biosynthesis	2	27	0.0196062	0.0807928	ko00966
18	Nitrogen metabolism	4	128	0.0196972	0.0807928	ko00910
19	Glycosphingolipid biosynthesis - ganglio series	3	72	0.0201059	0.0807928	ko00604
20	Other glycan degradation	5	194	0.0201982	0.0807928	ko00511
21	Diterpenoid biosynthesis	3	81	0.0273079	0.10403	ko00904
22	Phenylalanine metabolism	4	153	0.0348082	0.124188	ko00360
23	Ether lipid metabolism	9	556	0.035704	0.124188	ko00565
24	Alanine, aspartate and glutamate metabolism	4	161	0.0407432	0.135811	ko00250

## Sheet: D3 vs D1
#	Pathway	Sample1 (636)	Sample2 (28378)	Pvalue	Qvalue	Pathway ID
1	Biosynthesis of secondary metabolites	129	3041	5.90824e-13	6.08548e-11	ko01110
2	Plant hormone signal transduction	72	1324	3.92263e-12	2.02015e-10	ko04075
3	Stilbenoid, diarylheptanoid and gingerol biosynthesis	21	194	3.13661e-09	1.0769e-07	ko00945
4	Phenylpropanoid biosynthesis	28	345	5.75814e-09	1.48272e-07	ko00940
5	Metabolic pathways	201	6234	8.0786e-09	1.66419e-07	ko01100
6	Flavonoid biosynthesis	20	202	3.39363e-08	5.82572e-07	ko00941
7	Cutin, suberine and wax biosynthesis	12	97	1.82093e-06	2.67937e-05	ko00073
8	Flavone and flavonol biosynthesis	12	126	2.76121e-05	0.000355506	ko00944
9	Other glycan degradation	15	194	3.48796e-05	0.000399178	ko00511
10	Diterpenoid biosynthesis	9	81	8.36744e-05	0.000861846	ko00904
11	Limonene and pinene degradation	15	215	0.00011211	0.00104976	ko00903
12	Phenylalanine metabolism	12	153	0.000181327	0.00155639	ko00360
13	Galactose metabolism	15	237	0.00032347	0.00256288	ko00052
14	Glycosphingolipid biosynthesis - ganglio series	7	72	0.00114811	0.00844684	ko00604
15	Biosynthesis of unsaturated fatty acids	8	98	0.00163599	0.0112338	ko01040
16	Starch and sucrose metabolism	28	696	0.00230673	0.014682	ko00500
17	Nitrogen metabolism	9	128	0.00242325	0.014682	ko00910
18	Protein processing in endoplasmic reticulum	26	641	0.0029149	0.0166797	ko04141
19	Ether lipid metabolism	23	556	0.00390882	0.0211899	ko00565
20	Plant-pathogen interaction	44	1346	0.008309	0.0408503	ko04626
21	Glycerophospholipid metabolism	28	766	0.0083287	0.0408503	ko00564
22	Sphingolipid metabolism	8	137	0.0122507	0.0559903	ko00600
23	Pentose and glucuronate interconversions	16	380	0.0125027	0.0559903	ko00040
24	Carotenoid biosynthesis	9	167	0.0133065	0.0571069	ko00906
25	Endocytosis	29	839	0.014869	0.0597145	ko04144
26	Glycosaminoglycan degradation	7	115	0.0150736	0.0597145	ko00531
27	Fatty acid elongation	5	66	0.0162028	0.0614718	ko00062
28	Isoquinoline alkaloid biosynthesis	4	44	0.0167108	0.0614718	ko00950
29	Alanine, aspartate and glutamate metabolism	8	161	0.029111	0.103394	ko00250
30	Circadian rhythm - plant	11	269	0.0411601	0.141316	ko04712

## Sheet: D4 vs D1
#	Pathway	Sample1 (425)	Sample2 (28378)	Pvalue	Qvalue	Pathway ID
1	Flavonoid biosynthesis	17	202	1.21523e-08	1.13016e-06	ko00941
2	Stilbenoid, diarylheptanoid and gingerol biosynthesis	16	194	4.34241e-08	1.42345e-06	ko00945
3	Biosynthesis of secondary metabolites	83	3041	4.59178e-08	1.42345e-06	ko01110
4	Phenylpropanoid biosynthesis	19	345	1.36653e-06	3.17718e-05	ko00940
5	Plant hormone signal transduction	42	1324	4.35337e-06	8.09726e-05	ko04075
6	Metabolic pathways	128	6234	4.9681e-05	0.000704067	ko01100
7	Linoleic acid metabolism	7	65	5.29943e-05	0.000704067	ko00591
8	Limonene and pinene degradation	12	215	0.000106002	0.00123227	ko00903
9	Flavone and flavonol biosynthesis	9	126	0.000122532	0.00126617	ko00944
10	Diterpenoid biosynthesis	7	81	0.000215634	0.0020054	ko00904
11	Phenylalanine metabolism	9	153	0.000520858	0.00440361	ko00360
12	Circadian rhythm - plant	12	269	0.000809922	0.00627689	ko04712
13	Isoflavonoid biosynthesis	5	55	0.00138389	0.00990011	ko00943
14	alpha-Linolenic acid metabolism	6	107	0.00553116	0.0367427	ko00592
15	Plant-pathogen interaction	32	1346	0.00710761	0.0440672	ko04626
16	Protein processing in endoplasmic reticulum	18	641	0.00856657	0.0497932	ko04141
17	Nitrogen metabolism	6	128	0.0128085	0.0700699	ko00910
18	Cutin, suberine and wax biosynthesis	5	97	0.0154271	0.0797065	ko00073
19	Ether lipid metabolism	15	556	0.0214377	0.104932	ko00565
20	Glycosphingolipid biosynthesis - ganglio series	4	72	0.0229731	0.106825	ko00604
21	Galactose metabolism	8	237	0.0270725	0.115948	ko00052
22	Other glycan degradation	7	194	0.0274285	0.115948	ko00511
23	Pentose and glucuronate interconversions	11	380	0.0291282	0.117779	ko00040
24	Alanine, aspartate and glutamate metabolism	6	161	0.0347239	0.134555	ko00250
25	Endocytosis	19	839	0.0499715	0.185894	ko04144
